# Supplementary material for: An Inverted Honeycomb Plasmonic Lattice as an Efficient Refractive Index Sensor
Source: Nanomaterials (Basel). 2021 May 4;11(5):1217. doi: 10.3390/nano11051217 (PMC8147928; doi:10.3390/nano11051217)
Supplement: Supplementary file 1 [file nanomaterials-11-01217-s001.zip]

Archive with 1 entries (1 files):
- nanomaterials-1197902-supplementary.pdf
